# Supplementary material for: A pharmacophore‐based classification better predicts the outcomes of HER2‐negative breast cancer patients receiving the anthracycline‐ and/or taxane‐based neoadjuvant chemotherapy
Source: Cancer Med. 2021 Jun 2;10(13):4658–74. doi: 10.1002/cam4.4022 (PMC8267145; doi:10.1002/cam4.4022)
Supplement: Supplementary file 3 — Table S1 [file CAM4-10-4658-s001.xlsx]

## Sheet: Sheet1
S Table 1: The data used in this study.
GEO set name	Neoadjuvant treatment regimens	Available index
GSE25066	neoadjuvant taxane-anthracycline chemotherapy	pCR, DFS
GSE16446	neoadjuvant Epirubicin chemotherapy	pCR, DMFS, OS
GSE20194	neoadjuvant chemotherapy including paclitaxel, 5-fluorouracil, cyclophosphamide and doxorubicin	pCR
GSE32646	neoadjuvant paclitaxel followed by 5-fluorouracil/epirubicin/cyclophosphamide (T-FEC)	pCR
GSE41998	neoadjuvant therapy starting with 4 cycles of AC (doxorubicin 60 mg/m2 intravenously and cyclophosphamide 600 mg/m2 intravenously) given every 3 weeks, followed by 1:1 randomization to either ixabepilone (40 mg/m2 3-hour infusion) every 3 weeks for 4 cycles, or paclitaxel (80 mg/m2 1-hour infusion) weekly for 12 weeks.	pCR
GSE22226	neoadjuvant chemotherapy with AC plus optional taxane	pCR, DFS, OS
GSE50948	neoadjuvant doxorubicin/paclitaxel (AT) followed by cyclophosphamide/methotrexate/fluorouracil (CMF)	pCR
GSE18864	neoadjuvant cisplatin	pCR
GSE103668	neoadjuvant cisplatin & bevacizumab	pCR
GSE119262	neoadjuvant treatment with everolimus	Drug related analysis
GSE150576	neoadjuvant Paclitaxel+MK2206 followed by AC	Drug related analysis
Abbreviation: pCR, Pathological Complete Response; DFS, Disease Free Survival; OS, Overall Survival; DMFS, Distance metastasis Free Survival; T, Paclitaxel; A, Doxorubicin; C, Cyclophosphamide; E, Epirubicin; F, 5-fluorouracil; M, Methotrexate
