# Supplementary material for: A pharmacophore‐based classification better predicts the outcomes of HER2‐negative breast cancer patients receiving the anthracycline‐ and/or taxane‐based neoadjuvant chemotherapy
Source: Cancer Med. 2021 Jun 2;10(13):4658–74. doi: 10.1002/cam4.4022 (PMC8267145; doi:10.1002/cam4.4022)
Supplement: Supplementary file 4 — Table S2 [file CAM4-10-4658-s003.xlsx]

## Sheet: Sheet1
S Table 2:Multivariate Cox Analysis of variables with DFS.
Variables	Multivariate analysis
	HR` (95%CI)	p
Age (≤50 vs >50)	0.804(0.537-1.204)	0.29
HR (positive vs negative)	0.570(0.347-0.938)	0.027
T		0.069
T4	1 (reference)
T1	0.358(0.104-1.233)
T2	0.522(0.312-0.876)
T3	0.566(0.318-1.008)
N (N0 and N1 vs N2 and N3)	0.564(0.357-0.890)	0.014
Tumor grade		0.252
Grade 3	1 (reference)
Grade 1	0.245(0.033-1.820)
Grade 2	1.199(0.744-1.934)
pCR vs Non-pCR	0.121(0.052-0.280)	<0.0001
DTG-S (low vs high)	0.201(0.114-0.356)	<0.0001
Abbreviation: DFS, Disease Free Survival; HR, Hormone Receptor; PR: Progesterone Receptor; HR`, Hazard Ratio; CI, Confidence Interval；DTG-S, Drug Target Gene Score; vs, Versus; pCR, Pathological Complete Response.
